# Supplementary material for: Systematic review of the impact of heatwaves on health service demand in Australia
Source: BMC Health Serv Res. 2022 Jul 28;22:960. doi: 10.1186/s12913-022-08341-3 (PMC9336006; doi:10.1186/s12913-022-08341-3)
Supplement: Supplementary file 2 — Additional file 2. [file 12913_2022_8341_MOESM2_ESM.xlsx]

## Sheet: Sheet1
Supplementary File 2. Data Extraction
Author (Year)	Time information		Location	Heat Wave Definition					Multiple Definitions	Reference in paper for heat definition	Age groups		Health Service				Medical Conditions																Risk Factors
	Years study covers	Months Covered		3 Day Max	EHF - Nairn & Fawcett 2013	Temperature	Duration	Other				Able to be pull out seperately	Hospital	Emergency Dept.	Ambulance	Mortality	Overall	Cardiovascular	Renal	Respiratory	Diabetes	Athsma	COPD	Diarrhea	Mental Health	Alzheimers	Heat-related injury	Electrolyte imbalance	Dehydration	Nervous system	Neoplasm	Non-External Causes	Age	SES	Sex	Indigenous Status	Rurality	Coastal Dwelling	Holiday	Living alone	Air-con in bedroom	Social factors	Pollutant exposure	Living in aged care	Prior fall	More comorbidities	No private insurance	Having an emergency button	Using refreshment
Goldie et al. (2018)	2001-2013	All	Cairns, Brisbane, Sydney, Adelaide, Perth - Australia	Yes	Yes					Scalley et al 2015 & Narim & Fawcett	All ages		Yes				Cardiovascular, respiratory and renal	Brisbane increase 1.2% rest no impact excpet Cairns Decrease	Increase	decrease Cairns -3.8% - except Sydney positive and mixed in Perth
Huang et al. (2012)	1996-2004	All	Brisbane, Australia			99 percentile (>29.2 degrees)	Minumum 2 to 4 consecutive days				All ages					Yes		2 or more days: 85 YLL/Day, 3 or more days: 135 YLL/Day, 4 or more days: 264 YLL/Day
Toloo et al. (2014) Socio-dem	2000-2008	All	Brisbane, Australia			95 percentile (>27.0 degrees)	2+ Days			Tong et al. (2010)	All ages			Yes				1.01 times greater than non HW presentations		1.02 times greater than non HW presentations												1.11 times greater than non HW presentations	Presentations increase with age	ED presentation increased by 12% in most disadvantaged locations vs 6% in the least disadvantaged locations	Males in the most disadvantages areas had an increased rate of attendednce RR 1.10
Toloo et al. (2014) The impact	2000-2012	Dec to Feb	Brisbane, Australia			Def 1: 34 (95th percentile) or higher, Def 2: (99th percentile) 37 or higher	2+ Days		Yes		All ages			Yes			RR for Def 1: 4.98, RR for Def 2: 18.53
Tong et al. (2010)	1996-2005	All	Brisbane, Australia					Looked at emergency hospital admissions across a range of defintions		Hansen et al. (2008), Frich et al. (2002), Robinson (2001)	All ages			Yes		Yes	Significant odds ratio increse in ED admission across all 10 defintions
Tong et al. (2012)	1996-2005		Brisbane, Australia			>37 degrees	2+ Days			Tong et al. (2010), Wang et al. (2012)				Yes		Yes	Statistically significant increase in ORs or RRs for both mortality and EHAs during heatwaves.
Turner et al. (2013)	2000-2007		Brisbane, Australia			>37 degrees	2+ Days			Wang et al. (2012), Tong et al. (2012)	All ages				Yes		Added heatwave effect for total (18.8%)	Added heatwave effect for CV (29.5%)		Added heatwave effect for respiratory (48.7%)													65-74 added HW effects for total (87.9%), cardiovascular (163.7%), and respiratory (127.3%). 75+ added HW effects for total 32.7%
Wang et al. (2012)	1996-2005		Brisbane, Australia			>37 degrees	2+ Days							Yes		Yes	Non-external mortality odds ratio 1.46 and non-external ED odds ratio 1.15	Total mortality odds ratio 1.89 for CV (Sigificant OR for the 65+ groups)	Non-external ED for renal odds ratio 1.41.														Diabetes mortality in 75+ odds ratio 9.96. Non-external cause morality odds ratio 1.52 for 75+.
Wang et al. (2014)	1996-2005		Brisbane, Australia			At least 37 degrees	2+			Tong et al. (2010)	0-14 years			Yes					Odds ratio 3.6 during HW (lag 1)
Wang et al. (2015)	1988-2011	All	Brisbane, Melbourne, Sydney- Australia			90%, 95%, 98% or 99%	2+ days, 3+ days, or 4+days		Yes	None	All ages	0-74 and 75+				Yes	Non accidental RR for Brisbane ranges from 1.08 to 1.14 depending on definition. Melbourne ranges from 1.02-1.08. Sydney ranges from 1.03-1.12.																Increased RR for 75+ for all three cities		In general, women were more affected than men
Xu et al. (2013)	2003-2009		Brisbane, Australia			95 or 96th percentile	Minumum 2 to 4 consecutive days		Yes	None	0-14 years	No		Yes								Significant increases in ED admissions with a duration of 3 days over the 95th (7 daily excess ED admissions) or 96th percentile (8 daily excess ED admissions)
Xu et al. (2014) Assessment	2001-2010		Brisbane, Australia			95 or 99th percentile	Minimum 2, 3, or 4 days		Yes		0-14			Yes										Significant increase of 3 daily admissions when over 99th percentile for 2 or more days. Singificant increase of 7 daily adissions when over 99th percentile for 3 or more days.
Xu et al. (2014) Extreme	2003-2009		Brisbane, Australia			95 or 96th percentile	Minumum 2 to 4 consecutive days		Yes		0-14			Yes									Significant increase of 7 daily admissions for duration of 3 or more days for 95th percentile, and increase of 8 daily admissions for 96th percentile for same duration
Xu et al. (2014) Impact	2001-2010		Brisbane, Australia			95 or 99th percentile	Minimum 2 to 4 consecutive days		Yes		0-14			Yes						Pediatric pneumonia. Increase in 3 ED visits daily (≥99th, ≥2days) increase 7 ED visits daily (≥99th,≥3 days).
Xu et al. (2017)	2005-2015		Brisbane, Australia			90th, 95th, or 97th percentile	2, 3, or 4 days		Yes	Xu et al., 2016 and Tong et al., 2014	Under 1 year		Yes				≥97th percentile and 2 days RR 1.05 but when definition changed to 4 days RR increased to 1.18																	Not significant	Not significant	Not significant
Xu et al. (2018)	2005-2015		Brisbane, Australia			90th-99th percentile (10 intensities)	≥ 2, 3, or 4 consecutive days		Yes	Xu et al., 2016			Yes	Yes	Yes		RR > 1 across ED, Ambulance, and Hospital
Xu (2019) et al. Assessing	2013-2015		Brisbane, Townsville, Cairns, Mackay and Rockhampton AND Mount Isa, Longreach and Toowoomba			95th percentile	3 or more consecutive days							Yes			EDVs for endocrine, nutritional and metabolic diseases (RR: 1.18, 95% CI: 1.04 – 1.34), diseases of the nervous system (RR: 1.09, 95% CI: 1.02 – 1.17), and diseases of the genitourinary system (RR: 1.05, 95% CI: 1.00 – 1.09) increased substantially during heatwave days.																				The effect of heatwaves on total EDVs was similar for rural (RR: 1.04, 95% CI: 1.01 – 1.07) and urban regions (RR: 1.04, 95% CI: 1.00 – 1.07).
Xu (2019) et al. Heatwaves	2005-2013		Brisbane, Australia			90th, 95th, and 97th percentile	2 days +		Yes		35+		Yes													Hospitalizations and postdischarge deaths due to Alzheimer's disease increased by 51% (95% confidence interval (CI): 2%, 126%) and 269% (95% CI: 76%, 665%), respectively, during middle-intensity heatwaves (i.e., 95th percentile & ≥ 2 days)
Borg et al. (2019)	1 July 2003- 31 March 2014		Adelaide, South Australia		Yes					Nairn and Fawcett 2013; Nairn and Fawcett 2014	All ages	0-65, 65+	Yes	Yes					Increase total ED urinary presentations on HW days (IRR 1.046), urolithiasis (IRR 1.106), and acute kidney injury (IRR 1.416). Increase total admissions on HW days (IRR = 1.090), and acute kidney injury (IRR 1.335)														< 65 years old had statistically significantly increased ED admissions for urolithiasis, KF, and AKI and decreased ED admissions for UTIs and LUTIs. For the ≥ 65 age group, there were increased ED admissions for total urinary disease, KF, AKI, and CKD (only with the EHFsevere definition) and increased inpatient admissions for pyelonephritis		Both genders had increased ED admissions for AKI and KF on heatwave days compared to non heatwave days.
Campbell et al. (2019)	2008-2016		Tasmania, Australia		Yes					Nairn and Fawcett 2015	All ages	0-5,0-15, 16-65 over 65		Yes			Presentations increased across whole population (OR 1.05)																Children 15 and under OR=1.13. Children 5 and under OR=1.19. Over 65 OR=1.06	Not significant	Similar for males and females (Females OR 1.06; Males OR 1.07)
Hansen et al. (2008) Mental health	1993-2006		Adelaide, South Australia			35 C or above	≥ 3 consecutive days			Nitschke et al. 2007	All ages	15-64, 65-74, ≥ 75 years	Yes			Yes									Admissions increased for MBDs, organic mental disorders, dementia, mood disorders, neurotic, stress-related and somatoform disorders, disorders of psuchologial development, and senility								All mental and behaviour mortalties 65-74 years (IRR 2.395)		Dementia mortality: increased for males 15-64 year old. Schizophrenia, schizotypal, and delusional disorder mortality increased for males of all ages and even moreso for males 75+. Pyschoactive substance abuse disorder mortality increasef for for females of all ages and moreso for females 15-64 years
Hansen et al. (2008) Renal	1995-2006		Adelaide, South Australia			35 C (95th percentile of Tmax)	3 or more consecutive days				All ages	15-64, 65+, 85+	Yes						Renal disease IRR 1.100 compared to non HW periods, acute renal failure IRR 1.255 compared to non HW periods																Greater for males but male increase is not significant
Jegasothy et al. (2017)	April 2005 to March 2015		New South Wales		Yes					Nairn and Fawcett 2014	All ages			Yes	Yes	Yes	For all of NSW, very intense heat waves resulted in an increase of 10.8% (95% confidence interval (CI) 4.5, 17.4%) in mortality, 3.4% (95% CI 0.8, 7.8%) in ED presentations and 10.9% (95% CI 7.7, 14.2%) in ambulance call-outs. IRR higher for Ambulance for overall NSW and all levels of remoteness. More variance for ED and Mortality. No IRR higher than 1.2																				The impact on ED presentations was higher in rural and remote areas while an increase in mortality was only found in major cities following intense and very intense events.
Khalaj et al. (2010)	1998-2006	1 Sept- 31 Jan	News South Wales	Exceeded 99th percentile					Yes	Kalkstein and Valamont 1986; Saez et al. 1995				Yes				Underlying: Relative odds 1.12	Underlying: Relative odds 1.11			Underlying: Relative odds 1.57	Underlying: Relative odds 1.12		Relative odds 1.07 (Underlying 1.11)		Relative odds 5.76	Relative odds 1.38	Relative odds 2.19	Underlying Relative odds- 1.12	Underlying relative odds- 1.11
Loughnan et al. (2010)	1999-2004		Melbourne, Victoria					3 day average ≥ 27 C			35+	35+, 55+, 65+	Yes					Acute Myocardial Infarctions up 37.7% during HW period.															People aged between 55 and 74 years were most affected	Contributed to spatial distributions of AMI admissions
Mangoni et al. (2016)	2007-2009		Adelaide, South Australia						≥5 consecutive days of a maximum temperature o f≥35°C or ≥3 consecutive days of a maximum temperature of ≥40°C		65+	65-79, 80+	Admitted to the hospital from the ED				No significant findings in HW periods																Not significant		Not significant
Mangoni et al. (2017)	2007-2009		Adelaide, South Australia						≥5 consecutive days of a maximum temperature o f≥35°C or ≥3 consecutive days of a maximum temperature of ≥40°C		65+	65-79, 80+	Admitted to the hospital from the ED				Psychotrops did not predict hospital mortality. No effect of psychotrops on length of stay during HW.
Mayner et al. (2010)	2009		Adelaide, South Australia			35C or over for a period of five or more consecutive days or three or more consecutive days of temperatures of 40C or above.				BoM	15+	15-64, 65+		Yes			Heatwave 1: approx 18% increase in presentations	Not significant	Not significant																More females presented to ED over 65 years old than males
Nitschke et al. (2007)	1993-2006		Adelaide, South Australia			35 C and above	3 or more consecutive days				All ages	0-4, 5-14, 15-64, 65-74, 75+	Yes		Yes	Yes	Total ambulance increased by 4%. Total hospital increased by 7%. No excess mortality found.	Significant decreases in CV mortality	Renal admissions increased by 13%						Mental health admissions increased by 7%								No clear patterns. Ischaemic heart disease admissions increased by 7% for people aged 65-74 years.
Nitschke et al. (2011)	2008 and 2009		Adelaide, South Australia			35 C and above	3 or more consecutive days				All ages		Yes	Yes	Yes	Yes	4.4% increase across two heatwaves for ambulance call outs. A 14-fold increase in total direct heat-related hospital admissions was recorded during the 2009 event, compared to a three-fold increase in the previous averaged heatwaves and the 2008 heatwaves. Total emergency department presentations were significantly increased only during the 2008 heatwave (IRR 1.06; 95% CI, 1.01-1.10) (Table 4). D…	Cardiac ambulance call outs increased by 9.8% (2008) and 12.7%(2009).	Increases stratified by age						Hospital admissions not significant in 2008 or 2009 heatwaves. Small increase for previous heatwaves.								Age differences in condition specific call outs (renal morbidity in elderly, ischaemic heart disease in 15-64 age group, etc.) No clear pattern in terms of increasing age.
Nitschke et al. (2016)	2009 and 2014		Adelaide, South Australia			35 C and above	3 or more consecutive days			Nitschke et al. 2007, Nitschke et al. 2011	All ages	0-4, 5-14, 15-64, 65-74, 75+		Yes	Yes	Yes	IRR for ambulance call-outs and ED presentations were lower for the 2014 HW than for the 2009 HW. Excess 34.5 deaths in 2009 and 38.2 in 2014. Heat related ED presentations decreased by 56% in 2014 HW vs 2009 HW.	In 2014 HW, there were 59% fewer cardiac call outs	In 2014 HW, there were 30% fewer renal ED presentations														No clear patterns. Comparison of the hw2009 and hw2014 IRRs indicated that the reduction was significant for emergency presentations in the 75+ age group only
Parry et al. (2019)	2001-2013	1 November to 31 March	Sydney, New South Wales					Two or more consecutive days where the temperature metric (three temperature metrics were selected and compared: maximum temperature (HWD01), mean temperature (HWD02), and minimum temperature (HWD03)) is greater than or equal to the 90th percentile of the warm season (1 November to 31 March) during 2001 to 2013.			All ages	0-64, 65+	Yes					Stronger heat wave effects were observed on high- compared to low-level PM10 days for emergency hospital admissions for cardiac arrest for all ages combined
Patel et al. (2019) Ambulance	2006-2015		Perth, Western Australia		Yes					Nairn and Fawcett, 2013	All ages	<15, 15-59, 60+			Yes		Ambulance callout rate was higher during HW days in comparison to non HW days (RR=1.017).																Marginal increased ambulance call out rate for 60+ (RR=1.01)	No significant change for most disadvantaged. Those in the middle RR=1.17, those least disadvantaged RR=1.02	Males had lower ambulance callout rate than females in both heatwave and non-heatwave days.			Those living coastally had a high RR for ambulance call outs (RR=1.03) than those living inland (RR=1.02)	Although the ambulance callouts rate was high during nonholiday period, the risk of ambulance callouts was higher during the holiday periods (RR=1.05)
Patel et al. (2019) Emergency department	2006-2015		Perth, Western Australia		Yes					Nairn and Fawcett, 2013	All ages	<15, 15-59, 60+		Yes			ED admission in HW vs non HW was 1.053 (95% confidence interval 1.048, 1.058)																Risk of ED increased for 15-59 (1.077) and 60+ (1.044) but not significant for <15	Those most disadvantaged at highest risk of ED presentation (RR=1.083), in comparison to middle (RR=1.056) or least diadvantaged (RR=1.022)	Emergency department risk higher for males (RR=1.054) than for females (RR=1.052).	Higher relative risk for Aboriginal peoples (RR=1.115) than for non-Aboriginal (RR=1.052)
Pham et al. (2019)	2014	January	Victoria					A 4-day period in Melbourne where temps exceeded 41 C for 4 consecutive days.		BOM	All ages					Yes		Primary cause of death in heat related deaths was cirulatory system disease, significantly higher when compared to non heat-realted deaths															Heat related deaths were significantly older than non heat related deaths
Scalley et al. (2015)	July 2006-June 2013		Perth, Western Australia	Yes	Yes			Daily average, 3 daily average	Yes	References state/agency for which each definition is used	All ages		Yes	Yes			The rate ratio of ED presentations (1.042) was signfiicantly increased for months where heatwaves occured as well as for inpatient admissions (1.580) *Using EHF def
Schaffer et al. (2012)	2011	Jan 30-Feb 6	Sydney, New South Wales					Identified period by BOM		BOM	All ages	<75 years, 75+		Yes	Yes	Yes	The greatest relative increase in all-cause ambulance calls was observed with a lag of 1 day; after adjustment, there was a significant increase of 14% (RR 1.14). In the adjusted model without any lag, there was a 13% increased risk of all-cause death (RR 1.13, 95% CI 1.06-1.22).The greatest relative increase in all-cause ED visits was observed with a lag of 3 days; after adjusting for calendar e…																In the younger age group a 10% increase in the number of ambulance calls was observed (RR 1.10, 95% CI 1.07-1.13) while in those over 75 years a 17% increase was observed (RR 1.17, 95% CI 1.12-1.23). When stratified by age, in those aged less than 75 years there was a 16% increase in the number of deaths (RR 1.16, 95% CI 1.02-1.30). In persons over 75 years an increase of 12% was observed (RR 1.1…
Tong et al. (2014)	1996-2005	1st Novemeber - 31st March	Brisbane, Australia			≥90th, ≥95th, ≥96th, ≥97th, ≥98th, ≥99th	≥2, ≥3, or ≥4 consecutive days		Yes		All ages	0–64, 65–74,and≥7		Yes			RR of mortality and emergency admission increases as intensity of percentile increases																While elderly (≥75 years) were particularly vulnerable to both the EHA and mortality effects of a heatwave, the risk for EHAs also significantly increased for two other age groups (0 – 64 years and 65 – 74 years) during severe heatwaves.
Varghese (2019)	1st July 2003–30th June 2013		Adelaide, South Australia		Yes					Nairn and Fawcett, 2014	All ages				Yes		Increase in ambulance call outs but RR not significant
Williams et al. (2011)	1994-2009		Adelaide, South Australia						Yes		All ages				Yes		Increased mortality IRR and ambulance IRR
Williams et al. (2018)	2000-2016	Oct-March	South Australia		Yes					Nairn et al. (2009), Nairn and Fawcett (2015)	All ages		Yes	Yes	Yes	Yes	IRR for 3-daily ambulance call outs, hospital admissions, and emergency presentations, for all severities significant for all regions. Mortality only significant for select regions
XIao et al. (2017)	November 2006–April 2015		Western Australia		Yes					Nairn and Fawcett (2015)	All ages	0-15, 15-59, 60+	Yes	Yes			The more intense the heatwave, the higher the health service usage rates																The older the population group, the higher the health service usage rates. However, young age (0–14 years) was more vulnerable to heat than the other two age groups in terms of ED attendance.	Overall, the more socially advantaged the population, the lower the rate.	Males had higher heat-related hospitalization and ED attendance rates than females. However, females had higher rates of hospitalization due to kidney diseases.		The less remote a population, the lower the health service usage rate.		Not signficant
Zhang et al. (2017)	Jan 26 2009- Feb 7 2009		Adelaide, South Australia					Extreme heatwave period 26 Jan-7 Feb		BOM	All ages					Yes		AOR=22.4																						AOR= 42.31	Protective effect AOR=0.004	Participating in social activities more than once a week had protective effects (AOR=0.011).
Zhang et al. (2013)	Jan 26 2009- Feb 7 2009		Adelaide, South Australia					Extreme heatwave period 26 Jan-7 Feb		BoM	All ages		Yes						Increased odds of hospital admission (OR=1.72, 95% CI: 1.07–2.94)															Low SES higher odds (OR=2.10, 95% CI: 1.09–4.04)						Increased odds (OR=2.41, 95% CI:_x000D_1.32–4.40)				Reduced odds (OR=0.41, 95% CI: 0.15–0.70)	Increased odds (OR=2.04, 95% CI: 1.10–_x000D_3.77)	Reduced odds (OR=0.89, 95% CI: 0.83–0.95)	Increased odds (OR=1.82, 95% CI: 1.05–3.16)
Zhang at al. (2016)	Jan 26 2009- Feb 7 2009		Adelaide, South Australia					Extreme heatwave period 26 Jan-7 Feb		BOM	All ages		Yes					Cases were more likely to have heart disease (AOR=13.56, 95% CI 1.27 to 144.86)								Cases were more likely to have dementia (AOR=26.43, 95% CI 1.99_x000D_to 350.73)															Protective effect (AOR=0.12, 95% CI 0.02_x000D_to 0.74)	Protective effect (AOR=0.11, 95% CI 0.02 to 0.57).						Protective effect (AOR=0.09, 95%_x000D_CI 0.01 to 0.96)	Protective effect (AOR=0.10, 95% CI_x000D_0.01 to 0.84)
[truncated: 3 more columns]
