# Supplementary material for: Systematic review of the impact of heatwaves on health service demand in Australia
Source: BMC Health Serv Res. 2022 Jul 28;22:960. doi: 10.1186/s12913-022-08341-3 (PMC9336006; doi:10.1186/s12913-022-08341-3)
Supplement: Supplementary file 3 — Additional file 3. [file 12913_2022_8341_MOESM3_ESM.xlsx]

## Sheet: Sheet1
Supplementary File 3. Strengthening the Reporting of Observational Studies in Epidemiology (STROBE) quality assessment
STROBE Statement Checklist	Title and Abstract		Introduction		Methods														Results											Discussion				Funding	Total	Count	% (Whole number)
Item number	1(a)	1(b)	2	3	4	5	6 (a)	6 (b)	7	8	9	10	11	12 (a)	12 (b)	12 (c)	12 (d)	12 (e)	13 (a)	13 (b)	13 (c)	14 (a)	14 (b)	14 (c)	15	16 (a)	16 (b)	16 (c)	17	18	19	20	21	22
Goldie et al. (2018)	0	1	1	0	1	1	1		1	1	1	1	1	1	1	1		0	0			0			1	1			1	1	1	1	1	1	21	26	80.7692
Huang et al. (2012)	1	1	1	1	1	1	1		1	1	1	1	1	1	0	1		1	1			1			1	1			1	1	1	1	1	1	25	26	96.1538
Toloo et al. (2014) Socio-dem	1	1	1	1	1	1	1		1	1	1	1	1	1	1	0		1	1			1			1	0	1		1	1	1	1	1	1	25	27	92.5926
Toloo et al. (2014) The impact	1	1	1	1	1	1	1		1	1	1	1	1	1	1	1		0	1			0			1	1	1		1	1	1	1	0	1	24	27	88.8889
Tong et al. (2010)	0	1	1	0	1	1	1		1	1	1	1	1	1	1	1		0	1			0			1	1	1		0	1	1	1	0	1	21	27	77.7778
Tong et al. (2012)	1	1	1	1	1	1	1		1	1	1	1	1	1	0	1		0	1			0			1	1			1	1	1	1	1	1	23	26	88.4615
Turner et al. (2013)	0	1	1	1	1	1	1		1	1	1	1	1	1	1	1		1	1			0			1	1	1		1	1	1	1	1	0	24	27	88.8889
Wang et al. (2012)	0	1	1	1	1	1	1		1	1	1	1	1	1	1	1		0	1			0			1	1	1		0	1	1	1	0	1	22	27	81.4815
Wang et al. (2014)	0	1	1	1	1	1	1		1	1	1	1	1	1	1	1		0	1			0			1	1			0	1	1	1	1	1	22	26	84.6154
Wang et al. (2015)	1	1	1	1	1	1	1		1	1	1	1	1	1	0	0		0	1			0			1	1	1		0	1	1	0	0	1	20	27	74.0741
Xu et al. (2013)	0	1	1	1	1	1	1		1	1	0	1	1	1	0	0		1	1			0			1	1	1		1	1	1	1	1	1	22	27	81.4815
Xu et al. (2014) Assessment	0	1	1	1	1	1	1		1	1	1	1	1	1	1	0		1	1			0			1	1	1		1	1	1	0	0	0	21	27	77.7778
Xu et al. (2014) Extreme	0	1	1	1	1	1	1		1	1	1	1	1	1	1	0		0	1			0			1	1	1		1	1	1	1	1	0	22	27	81.4815
Xu et al. (2014) Impact	0	1	1	1	1	1	1		1	1	1	1	1	1	1	0		1	1			0			1	1	1		0	1	1	1	1	1	23	27	85.1852
Xu et al. (2017)	0	1	1	1	1	1	1		1	1	1	1	1	1	1	1		1	1			1			1	1			1	1	1	1	1	1	25	26	96.1538
Xu et al. (2018)	1	1	1	1	1	1	1		1	1	1	1	1	1	1	0		1	1			0			0	0			1	1	1	1	1	1	22	26	84.6154
Xu (2019) et al. Assessing	0	1	1	1	1	1	1		1	1	1	1	1	1	1	0		1	0			0			0	1			1	1	1	0	1	1	20	26	76.9231
Xu (2019) et al. Heatwaves	1	1	1	1	1	1	1		1	1	1	1	1	1	1	0		1	1			1			1	1	1		1	1	1	1	1	1	26	27	96.2963
Borg et al. (2019)	0	1	1	1	1	1	1		0	1	0	1	1	1	1	0		0	0			0			1	1	1		1	1	1	0	0	1	18	27	66.6667
Campbell et al. (2019)	1	1	1	0	1	1	1		1	1	1	1	1	1	1	1		0	1			1			1	1	1		0	1	1	0	0	1	22	27	81.4815
Hansen et al. (2008) Mental health	0	1	1	1	1	1	1		1	1	1	1	1	1	1	0		0	0			0			1	1	1		0	1	1	1	1	1	21	27	77.7778
Hansen et al. (2008) Renal	0	1	1	1	1	1	1		1	1	1	1	1	1	1	1		0	1			1			1	1	1		1	1	1	0	0	1	23	27	85.1852
Jegasothy et al. (2017)	1	1	1	1	1	1	1		1	1	1	1	0	1	1	1		0	1			0			1	1	0		0	1	1	0	0	1	20	27	74.0741
Khalaj et al. (2010)	1	1	1	1	1	1	1		1	1	1	1	1	1	1	1		0	1			1			1	1	1		0	1	1	0	0	1	23	27	85.1852
Loughnan et al. (2010)	0	1	1	1	1	1	1		1	1	0	1	1	1	1	0		0	1			1			1	0	1		0	1	1	0	0	1	19	27	70.3704
Mangoni et al. (2016)	0	1	1	1	1	1	1		1	1	1	1	1	1	1	0		0	1			1			1	1	1		0	1	1	1	0	1	22	27	81.4815
Mangoni et al. (2017)	0	1	1	1	1	1	1		1	1	1	1	1	1	1	0		0	1			0			1	1	1		0	1	1	0	0	1	20	27	74.0741
Mayner et al. (2010)	0	1	1	1	1	1	1		0	1	0	1	1	1	1	0		0	1			1			1	1	0		0	1	1	1	0	1	19	27	70.3704
Nitschke et al. (2007)	0	1	1	1	1	1	1		0	1	1	1	1	1	1	0		0	1			0			1	1	1		0	1	1	0	0	0	18	27	66.6667
Nitschke et al. (2011)	1	1	0	1	1	1	1		1	1	1	1	1	1	1	0		1	1			0			1	1	1		1	1	1	0	0	0	21	27	77.7778
Nitschke et al. (2016)	1	1	1	0	1	1	1		1	1	0	1	1	0	1	1		0	1			0			1	1	1		0	1	1	0	0	1	19	27	70.3704
Parry et al. (2019)	0	1	1	1	1	1	1		1	1	1	1	1	1	1	1		0	1			1			1	1	1		0	1	1	1	1	1	24	27	88.8889
Patel et al. (2019) Ambulance	0	1	1	1	1	1	1		1	1	1	1	1	1	1	1		0	1			1			1	1	1		0	1	0	0	0	1	21	27	77.7778
Patel et al. (2019) Emergency department	0	1	1	1	1	1	1		1	1	1	1	1	1	1	1		0	0			0			1	1	1		0	1	1	0	0	1	20	27	74.0741
Pham et al. (2019)	1	1	1	1	1	1	1		0	1	0	1	1	1	1	0		0	1			1			1	1	1		0	1	1	0	0	1	20	27	74.0741
Scalley et al. (2015)	0	1	1	1	1	1	1		1	1	1	1	1	1	1	0		0	1			0			1	1	1		0	1	1	0	0	0	19	27	70.3704
Schaffer et al. (2012)	1	1	1	1	1	1	1		1	1	1	1	1	1	1	1		0	1			0			1	1	1		0	1	1	0	0	0	21	27	77.7778
Tong et al. (2014)	1	1	1	1	1	1	1		1	1	1	1	1	1	1	1		1	1			0			1	1	1		1	1	1	0	0	1	24	27	88.8889
Varghese (2019)	1	1	1	1	1	1	1		1	1	1	1	1	1	1	0		1	1			0			1	1	1		1	1	1	0	0	1	23	27	85.1852
Williams et al. (2011)	0	1	1	1	1	1	1		1	1	1	1	1	1	1	0		0	0			0			1	1	1		1	1	1	1	0	1	21	27	77.7778
Williams et al. (2018)	0	1	1	1	1	1	1		1	1	1	1	0	1	1	1		1	0			0			1	1			1	1	1	0	0	1	20	26	76.9231
XIao et al. (2017)	0	1	1	1	1	1	1		1	1	1	1	1	1	1	0		1	0			0			1	1	1		1	1	1	0	0	1	21	27	77.7778
Zhang et al. (2017)	1	1	1	0	1	1	1		0	1	1	1	0	1	1	0		0	1	1	0	1			1	1				1	1	0	0	1	19	27	70.3704
Zhang et al. (2013)	1	1	1	1	1	1	1		0	1	1	1	0	1	1	0		0	1			1			1	1	1		0	1	1	0	0	0	19	27	70.3704
Zhang at al. (2016)	1	1	1	1	1	1	1		0	1	0	1	1	1	1	0		0	1			1	1		1	1	1		0	1	1	0	0	1	21	28	75
